# Supplementary material for: Theoretical Improvements in Enzyme Efficiency Associated with Noisy Rate Constants and Increased Dissipation
Source: Entropy (Basel). 2024 Feb 9;26(2):151. doi: 10.3390/e26020151 (PMC10888251; doi:10.3390/e26020151)
Supplement: Supplementary file 1 [file entropy-26-00151-s001.zip]

Archive with 33 entries (33 files):
- Simulation-S10-KSI-FORTRAN-for-Fig10-final.for
- Simulation-S11-KSI-FORTRAN-for-Fig11-final.for
- Simulation-S12-KSI-FORTRAN-for-FigS6-final.for
- Simulation-S13-KSI-NetLogo-for-Fig12-final.nlogo
- Simulation-S14-CAI-FORTRAN-for-FigS7-final.for
- Simulation-S15-CAI-NetLogo-for-FigS8-final.nlogo
- Simulation-S16-CAII-NetLogo-for-Fig14-final.nlogo
- Simulation-S17-CAIIT200H-NetLogo-for-Fig-S9-final.nlogo
- Simulation-S18-PC1-lac-NetLogo-for-FigS10-final.nlogo
- Simulation-S19-PC1-lac-NetLogo-for-FigS11-final.nlogo
- Simulation-S1-TPI-FORTRAN-for-FigS1-and-Fig2-final.for
- Simulation-S20-RTEM-NetLogo-for-FigS12-final.nlogo
- Simulation-S21-RTEM-NetLogo-for-Fig16-final.nlogo
- Simulation-S22-Lac1-NetLogo-for-FigS13-final.nlogo
- Simulation-S23-Lac1-NetLogo-for-FigS14-final.nlogo
- Simulation-S24-Lac1-NetLogo-for-FigS15-final.nlogo
- Simulation-S25-Lac1-NetLogo-for-FigS16-final.nlogo
- Simulation-S26-beta-GAL-NetLogo-for-FigS17-final.nlogo
- Simulation-S27-beta-GAL-NetLogo-for-Fig18-final.nlogo
- Simulation-S28-beta-GAL-FORTRAN-for-FigS18-final.for
- Simulation-S29-beta-GAL-FORTRAN-for-Fig20-final.for
- Simulation-S2-TPI-FORTRAN-for-Fig3-final.for
- Simulation-S30-GI-NetLogo-for-FigS19-final.nlogo
- Simulation-S31-GI-FORTRAN-for-FigS20-final.for
- Simulation-S32-GI-FORTRAN-for-Fig21-final.for
- Simulation-S3-TPI-FORTRAN-for-FigS2-final.for
- Simulation-S4-TPI-FORTRAN-f90-for-Fig4.f90
- Simulation-S5-TPI-FORTRAN-for-FigS4-final.for
- Simulation-S6-TPI-FORTRAN-for-Fig6-final.for
- Simulation-S7-TPI-FORTRAN-for-Fig7-final.for
- Simulation-S8-TPI-NetLogo-for-Fig8-and-FigS5-final.nlogo
- Simulation-S9-TPI-NetLogo-for-Fig9-final.nlogo
- Supplementary Materials final version.pdf
