# Supplementary material for: Theoretical Improvements in Enzyme Efficiency Associated with Noisy Rate Constants and Increased Dissipation
Source: Entropy (Basel). 2024 Feb 9;26(2):151. doi: 10.3390/e26020151 (PMC10888251; doi:10.3390/e26020151)
Supplement: Supplementary file 1 [file entropy-26-00151-s001.zip › Simulation-S11-KSI-FORTRAN-for-Fig11-final.for]

       program     S11KSI
C
C Four-state-ketosteroid-isomerase-kinetic-scheme (KSI-enzyme)
C
C Equilibrium constants K1 and K4 are noisy but with fixed force constraint.
C Maximum in entropy production follows for optimal catalytic efficiency.
C The highest catalytic efficiency follows for low entropy production.
C
       real*8  thermale,rckonst1,rckonst2,
     &   xsec,sigma,enprodB1,enprodB2,enprodB3,enprodB4,
     &   k12,k21,k23,k32,k34,k43,k41,k14,
     &   keqk12,keqk23,keqk34,keqk41,sigmap,sigmab,
     &   sigmah,sigmaq,currB1,currB2,currB3,currB4,
     &   keqk3,keqk1,keqk2,keqk4,enprodT,
     &   sprob(4),entros(4),entrops,aX1,aX2,aX3,aX4,aX,
     &   kcat,KMich,Ktot,ENZeff,substrates,ckonst1a(2000),
     &   s1,s2,pi,products,gaussrand
C
C
       keqk3=0.0
       keqk1=0.0
       keqk4=0.0
       keqk2=0.0
       keqk12=0.0
       keqk23=0.0
       keqk34=0.0
       keqk41=0.0
       aX1=0.0
       aX2=0.0
       aX3=0.0
       aX4=0.0
       aX=0.0
       enprodB3=0.0
       enprodB4=0.0
       enprodB1=0.0
       enprodB2=0.0
       sigmap=0.0
       sigmab=0.0
       sigmah=0.0
       sigmaq=0.0
C
       emprodB1=0.0
       emprodB2=0.0
       k12=0.0
       k21=0.0
       k23=0.0
       k32=0.0
       k34=0.0
       k43=0.0
       k41=0.0
       k14=0.0
       currB1=0.0
       currB2=0.0
       currB3=0.0
       currB4=0.0
       thermale=0.0
       xsec=0.0
       sigma=0.0
       kcat=0.0
       KMich=0.0
       ENZeff=0.0
       Ktot=0.0
       mmm=0
       i=0
       entrops=0.0
C
       s1=0.0
       s2=0.0
       pi=0.0
C       gaussrand=0.0
       gaussrand=0.0
C
       nnn=0
       jjj=0
C
       do 25 nnn=1,2000
C
        ckonst1a(nnn)=0.0
25     continue
C
C
       substrates=0.0001
       products=0.00005
C in moles
C      Kinetic constants without [S] and [P] are from Toney-2019
       k12=830000000.0*substrates
       k21=86000.0
       k23=180000.0
       k32=1700000.0
       k34=640000.0
       k43=43.0
       k41=150000.0
       k14=1000000000.0*products
C
       keqk23=0.10588235
       keqk34=14883.72093
       keqk41=0.000375
       keqk41=k41/k14
C in moles
   	   keqk12=k12/k21
C
       Ktot=keqk12*keqk23*keqk34*keqk41
CM As in all other programs calculate RT in kJ per mol, but use 25C instead of 20C
            thermale=2.478957
C
         pi=3.141592653589793
C
C
        open (unit=9,status='unknown',file='S11KSI-randK1K4.dat',
     & access='sequential',form='formatted')
       write(9,45)
45     format(2x,' step       k1          k2           k3      ',
     & '       k4          k5           k6         k7            k8 ',
     & '         Ptot           Eff             kcat      ',
     & '    Km            P1         P2       P3           P4     ',
     & '      J                S(I)        p1            p2        ',
     & '     p3          p4          Ktot          X')
C
        do 50 i=1,2000
C
C
        call random_number(s1)
        call random_number(s2)
C
        gaussrand=sqrt(-2*2.3025851*dlog10(s1))*cos(2*pi*s2)+2.0
C
C
         if(gaussrand.gt.0) then
C
         ckonst1a(i)=3.0*gaussrand
C
        keqk41=ckonst1a(i)
C
        k14=k41/keqk41
C
          endif
C
C
          keqk12=Ktot/(keqk41*keqk34*keqk23)
          k21=k12/keqk12
C
       kcat=(k23*k34*k41)/((k23+k32)*(k43+k41)+k23*k34+k34*k41)
C
       Ktot=keqk12*keqk23*keqk34*keqk41
C
       KMich=(k21*(k32*(k43+k41)+k34*k41)+k23*k34*k41)*substrates/
     &       (k12*((k23+k32)*(k43+k41)+k23*k34+k34*k41))
C
        ENZeff=kcat/KMich
C
         sigma=0.0
         sigmab=0.0
         sigmah=0.0
         sigmaq=0.0
         sigmap=0.0
C 4-th state probability added p=1,b=2,h=3,q=4
         entrops=0.0
	   enprodB1=0.0
	   enprodB2=0.0
	   enprodB3=0.0
C sdd 4-th partial entropy production
       enprodB4=0.0
	   enprodT=0.0
CC         do 55 jj=1,3
           do 55 jj=1,4
         sprob(jj)=0.0
         entros(jj)=0.0
55       continue
C
         sigmap=k43*k32*k21+k21*k34*k41+k41*k32*k21+k23*k34*k41
         sigmab=k34*k41*k12+k14*k43*k32+k12*k43*k32+k32*k41*k12
         sigmah=k41*k12*k23+k21*k14*k43+k14*k43*k23+k12*k23*k43
         sigmaq=k32*k21*k14+k12*k23*k34+k14*k23*k34+k21*k14*k34
C
C
         sigma=sigmab+sigmah+sigmaq+sigmap
C
         sigmab=sigmab/sigma
         sigmah=sigmah/sigma
         sigmaq=sigmaq/sigma
         sigmap=sigmap/sigma
C
         sprob(1)=sigmab
         sprob(2)=sigmah
         sprob(3)=sigmaq
         sprob(4)=sigmap
C
       do 700 mmmm=1,4
          entros(mmmm)=-sprob(mmmm)*2.3*dlog10(sprob(mmmm))
          entrops=entrops+entros(mmmm)
700    continue
C
C
       xsec=thermale*2.3025851*dlog10((k12*k23*k34*k41)/
     & (k21*k32*k43*k14))
Cn all currents are without N (N=1)
C
        currB1=(k12*sigmap-k21*sigmab)
        currB2=(k23*sigmab-k32*sigmah)
        currB3=(k34*sigmah-k43*sigmaq)
        currB4=(k41*sigmaq-k14*sigmap)
C
          aX1=2.3025851*dlog10((k12*sigmap)/
     &   (k21*sigmab))
C
          aX2=2.3025851*dlog10((k23*sigmab)/
     &   (k32*sigmah))
C
          aX3=2.3025851*dlog10((k34*sigmah)/
     &   (k43*sigmaq))
C
          aX4=2.3025851*dlog10((k41*sigmaq)/
     &   (k14*sigmap))
C
          aX=aX1+aX2+aX3+aX4
C in RT units
C
        enprodB1=aX1*currB1
        enprodB2=aX2*currB2
        enprodB3=aX3*currB3
        enprodB4=aX4*currB4
C
        enprodT=enprodB1+enprodB2+enprodB3+enprodB4
C
C These enprod values are entropy production divided by the gas constant R
C Thus, units are in inverse seconds
C
       write(9,'(i6,8(f12.1,1x),3(f14.2,1x),1x,f9.6,1x,12(f12.5,1x))')
     &  i,k12,k21,k23,k32,k34,k43,k41,k14,enprodT,ENZeff,kcat,KMich,
     &  enprodB1,enprodB2,enprodB3,enprodB4,
     &  currB1,entrops,sigmap,sigmab,sigmah,sigmaq,keqk41,aX
C
 50    continue
C
       close(unit=9)
C
       stop
       end
C Author: Davor Juretic, year:2023, preprint:
C Computational Improvements of Enzyme Efficiency kcat/KM by Increasing Noise and Dissipation
C Submitted to the Entropy journal.
C Title: Theoretical Improvements in Enzyme Efficiency Associated with Noisy Rate Constants and Increased Dissipation
C This source code produce S11KSI-randK1K2.dat parameters for random changes in equilibrium constants
C which determine association or dissociation of ligands (substrates, products).
C We used the columns enprodT (named Ptot) and ENZeff (named Eff)
C to create figure 11 from the main text.
C The run time should be around 2.0 sec.
