# Supplementary material for: Theoretical Improvements in Enzyme Efficiency Associated with Noisy Rate Constants and Increased Dissipation
Source: Entropy (Basel). 2024 Feb 9;26(2):151. doi: 10.3390/e26020151 (PMC10888251; doi:10.3390/e26020151)
Supplement: Supplementary file 1 [file entropy-26-00151-s001.zip › Simulation-S1-TPI-FORTRAN-for-FigS1-and-Fig2-final.for]

       program     S1TPI
C
C Four-state-triosephosphate-enzyme-kinetic-scheme (TPI-enzyme)
C
C
       real*8  thermale,rckonst1,rckonst2,
     &   xsec,sigma,enprodB1,enprodB2,enprodB3,enprodB4,
     &   k12,k21,k23,k32,k34,k43,k41,k14,ckonst4a(1000),
     &   keqk12,keqk23,keqk34,keqk41,sigmap,sigmab,
     &   sigmah,sigmaq,currB1,currB2,currB3,currB4,
     &   keqk3,keqk1,keqk2,keqk4,enprodT,
     &   sprob(4),entros(4),entrops,aX1,aX2,aX3,aX4,aX,
     &   kcat,KMich,Ktot,ENZeff,substrate
C
C
       keqk3=0.0
       keqk1=0.0
       keqk4=0.0
       keqk2=0.0
       keqk12=0.0
       keqk23=0.0
       keqk34=0.0
       keqk41=0.0
       aX1=0.0
       aX2=0.0
       aX3=0.0
       aX4=0.0
       aX=0.0
       enprodB3=0.0
       enprodB4=0.0
       enprodB1=0.0
       enprodB2=0.0
       sigmap=0.0
       sigmab=0.0
       sigmah=0.0
       sigmaq=0.0
C
       emprodB1=0.0
       emprodB2=0.0
       k12=0.0
       k21=0.0
       k23=0.0
       k32=0.0
       k34=0.0
       k43=0.0
       k41=0.0
       k14=0.0
       currB1=0.0
       currB2=0.0
       currB3=0.0
       currB4=0.0
       thermale=0.0
       xsec=0.0
       sigma=0.0
       kcat=0.0
       KMich=0.0
       ENZeff=0.0
       Ktot=0.0
       mmm=0
       i=0
       entrops=0.0
C
       nnn=0
       jjj=0
C
       do 25 nnn=1,1000
        ckonst4a(nnn)=0.0
25     continue
C
       k12=400.0
       k21=7000.0
       k23=2000.0
       k32=6000.0
       k34=60000.0
       k43=90000.0
       k41=4000.0
       k14=25.6
       keqk12=0.0571
       keqk23=0.3333
       keqk34=0.6667
       keqk41=156.25
       substrate=0.00004
C in moles
C
           thermale=2.4361
C RT in kJ/mol for 20 C
C
        open (unit=9,status='unknown',file='S1TPIk7var.dat',
     & access='sequential',form='formatted')
       write(9,45)
45     format(2x,' step   k1      k2       k3       k4       k5     ',
     & ' k6         k7        k8        Ptot       Eff           kcat',
     & '    Km         P1         P2         P3        P4         J ',
     & '           S(I)       p1         p2         p3         p4 ',
     & '        Ktot        X')
C
        do 50 i=1,1000
C
       ckonst4a(i)=10.0*i
C
         k41=ckonst4a(i)
C
         keqk41=k14/k41
C
       kcat=(k23*k34*k41)/((k23+k32)*(k43+k41)+k23*k34+k34*k41)
C
       Ktot=keqk12*keqk23*keqk34*keqk41
C
       KMich=(k21*(k32*(k43+k41)+k34*k41)+k23*k34*k41)*substrate/
     &       (k12*((k23+k32)*(k43+k41)+k23*k34+k34*k41))
C
        ENZeff=kcat/KMich
C
         sigma=0.0
         sigmab=0.0
         sigmah=0.0
         sigmaq=0.0
         sigmap=0.0
C 4-th state probability added p=1,b=2,h=3,q=4
         entrops=0.0
	   enprodB1=0.0
	   enprodB2=0.0
	   enprodB3=0.0
       enprodB4=0.0
	   enprodT=0.0
C
           do 55 jj=1,4
         sprob(jj)=0.0
         entros(jj)=0.0
55       continue
C
         sigmap=k43*k32*k21+k21*k34*k41+k41*k32*k21+k23*k34*k41
         sigmab=k34*k41*k12+k14*k43*k32+k12*k43*k32+k32*k41*k12
         sigmah=k41*k12*k23+k21*k14*k43+k14*k43*k23+k12*k23*k43
         sigmaq=k32*k21*k14+k12*k23*k34+k14*k23*k34+k21*k14*k34
C
C
         sigma=sigmab+sigmah+sigmaq+sigmap
C
         sigmab=sigmab/sigma
         sigmah=sigmah/sigma
         sigmaq=sigmaq/sigma
         sigmap=sigmap/sigma
C
         sprob(1)=sigmab
         sprob(2)=sigmah
         sprob(3)=sigmaq
         sprob(4)=sigmap
C
       do 700 mmmm=1,4
          entros(mmmm)=-sprob(mmmm)*2.3*dlog10(sprob(mmmm))
          entrops=entrops+entros(mmmm)
700    continue
C
C
       xsec=thermale*2.3025851*dlog10((k12*k23*k34*k41)/
     & (k21*k32*k43*k14))
Cn all currents are without N (N=1)
C
        currB1=(k12*sigmap-k21*sigmab)
        currB2=(k23*sigmab-k32*sigmah)
        currB3=(k34*sigmah-k43*sigmaq)
        currB4=(k41*sigmaq-k14*sigmap)
C
          aX1=2.3025851*dlog10((k12*sigmap)/
     &   (k21*sigmab))
C
          aX2=2.3025851*dlog10((k23*sigmab)/
     &   (k32*sigmah))
C
          aX3=2.3025851*dlog10((k34*sigmah)/
     &   (k43*sigmaq))
C
          aX4=2.3025851*dlog10((k41*sigmaq)/
     &   (k14*sigmap))
C
          aX=aX1+aX2+aX3+aX4
C in RT units
C
        enprodB1=aX1*currB1
        enprodB2=aX2*currB2
        enprodB3=aX3*currB3
        enprodB4=aX4*currB4
C
        enprodT=enprodB1+enprodB2+enprodB3+enprodB4
C
C These enprod values are entropy production divided by the gas constant R
C Thus, units are in inverse seconds
C
C        if (lll.eq.2) then
       write(9,'(i6,8(f8.1,1x),3(f12.3),1x,f8.5,1x,12(f10.5,1x))')
     &  i,k12,k21,k23,k32,k34,k43,k41,k14,enprodT,ENZeff,kcat,KMich,
     &  enprodB1,enprodB2,enprodB3,enprodB4,
     &  currB1,entrops,sigmap,sigmab,sigmah,sigmaq,keqk41,aX
C        endif
C only k41 variation enters in this file
C
 50    continue
C
       close(unit=9)
C
       stop
       end
C Author: Davor Juretic, year:2023, preprint:
C Computational Improvements of Enzyme Efficiency kcat/KM by Increasing Noise and Dissipation
C Submitted to the Entropy journal in January 2024:
C Title: Theoretical Improvements in Enzyme Efficiency Associated with Noisy Rate Constants and Increased Dissipation
C This source code produce S1TPIk7var.dat parameters for the stepwise changes in the rate constaant k7 (named k41) and
C the equilibrium constant K4. We then used the columns enprodT (named Ptot) and ENZeff (named Eff)
C to create figure 2 and figure S1 from, respectively,
C revised manuscript and its Supplementary Materials.
C The run time should be around 1 sec.
C
